# Supplementary material for: Impact of Contour Boundary Offsets on 4D Flow CMR-Derived Intracardiac Haemodynamic Parameters
Source: J Cardiovasc Dev Dis. 2026 Jun 22;13(6):280. doi: 10.3390/jcdd13060280 (PMC13302185; doi:10.3390/jcdd13060280)
Supplement: Supplementary file 1 [file jcdd-13-00280-s001.zip]

Archive with 1 entries (1 files):
- jcdd-4329808-supplementary.pdf
